# Supplementary material for: Bio-Inspired Reduced TiO2 Nanotube Photocatalyst Modified with Polydopamine and Silk Fibroin Quantum Dots for Enhanced UV and Visible-Light Photocatalysis
Source: Materials (Basel). 2026 Jan 16;19(2):358. doi: 10.3390/ma19020358 (PMC12842894; doi:10.3390/ma19020358)
Supplement: Supplementary file 1 [file materials-19-00358-s001.zip]

Archive with 1 entries (1 files):
- materials-4042502-supplementary.pdf
